# Supplementary material for: Characteristics of Abnormalities in Somatosensory Submodalities Observed in Residents Exposed to Methylmercury
Source: Toxics. 2023 Dec 15;11(12):1023. doi: 10.3390/toxics11121023 (PMC10748001; doi:10.3390/toxics11121023)
Supplement: Supplementary file 1 [file toxics-11-01023-s001.zip]

Archive with 1 entries (1 files):
- toxics-2756830-supplementary.pdf
